# Supplementary material for: Anti-hyperalgesic and anti-inflammatory effects of 4R-tobacco cembranoid in a mouse model of inflammatory pain
Source: J Inflamm (Lond). 2024 Jan 24;21:2. doi: 10.1186/s12950-023-00373-8 (PMC10809744; doi:10.1186/s12950-023-00373-8)
Supplement: Supplementary file 1 — Additional file 1. Raw Data Table. [file 12950_2023_373_MOESM1_ESM.xlsx]

## Sheet: Fig 1c Raw Data
	DMSO																	Uninjec.paw + DMSO																	1 mg/kg 4R
predrug		2				2	2	2			2	1.6	2	2	2				0				0	0	0			0	0	0	0	0					1.8	2				2	2	2		2
2-5 hrs		1.2				2	1.6	1.4			1.8	1.4	1.67	2	1.75				0				0	0	0			0	0	0	0	0					1	0				1	1.4	1.4		1.8
day 2	1.6		2	2	2				1.5	1.6								0.4		0	0	0				0	0								1.6	2			1.5	1.8	2				1.8
day 7				2	1.8	1.8	1.4	2	2	2	1.67	1.67									0	0	0	0	0	0	0	0	0												1.4	1.4	1.4	2	2	1.8

## Sheet: Fig 1d Raw Data
	DMSO																Uninjec.paw + DMSO																1 mg/kg 4R	1 mg/kg 4R	1 mg/kg 4R	1 mg/kg 4R	1 mg/kg 4R	1 mg/kg 4R	1 mg/kg 4R	1 mg/kg 4R	1 mg/kg 4R	1 mg/kg 4R	1 mg/kg 4R	1 mg/kg 4R	1 mg/kg 4R	1 mg/kg 4R	1 mg/kg 4R	1 mg/kg 4R	Uninjec.paw + 1 mg/kg 4R
predrug			2.225		2.7	2.37			2.25	2.25667			2.27						8.144		7.28	8.87667			7.76333	7.78333			7.12								2.056	2.188			3		2.31		2.96	2.745
2-5 hrs			2.84		3.172	3.91667			2.525	4.394			2.345						10.052		9.60333	8.4275			6.5	8.31			7								3.496	3.386			2.80333		2.805		3.13	2.1
day 2	2.71333			2.22			4.398	4.644			3.95	4.27333					7.48667			8.636			9.5325	9.204			7.97	7.675					3.4925	3.29					3.89	3.608		4.608		4.655					8.9775
day 8				2.33	3.21	4.418	4.24667	3.45	4.675	4.86333	4.725	4.4625								8.526	8.39	7.22	7.39667	7.39333	8.06	7.46667	6.87667	7.34333											4.452	5.424	5.772	5.39667	6.45333	5.46
[truncated: 111 more columns]

## Sheet: Fig 1e Raw Data
	DMSO																				Uninjec.paw + DMSO	Uninjec.paw + DMSO	Uninjec.paw + DMSO	Uninjec.paw + DMSO	Uninjec.paw + DMSO	Uninjec.paw + DMSO	Uninjec.paw + DMSO	Uninjec.paw + DMSO	Uninjec.paw + DMSO	Uninjec.paw + DMSO	Uninjec.paw + DMSO	Uninjec.paw + DMSO	Uninjec.paw + DMSO	Uninjec.paw + DMSO	Uninjec.paw + DMSO	Uninjec.paw + DMSO	Uninjec.paw + DMSO	Uninjec.paw + DMSO	Uninjec.paw + DMSO	Uninjec.paw + DMSO	1 mg/kg 4R	1 mg/kg 4R	1 mg/kg 4R	1 mg/kg 4R	1 mg/kg 4R	1 mg/kg 4R	1 mg/kg 4R	1 mg/kg 4R	1 mg/kg 4R
predrug	0.07	0.16		0.07									0.1375	0.07	0.16						0.4	1		0.6									0.8	0.733333	0.6						0.16	0.16	0.16	0.124			0.0925	0.07
2-5 hrs	0.208	0.16		0.07									0.1	0.1	0.07						0.84	0.533333		0.6									0.6	0.533333	0.5						0.4	0.16	0.256	0.16			0.16	0.1375
day 2	0.064		0.115		0.16	0.07															0.6		0.6		0.6	0.6															0.256	0.124			0.16	0.34			0.16
day 7				0.07			0.16	0.1	0.124	0.106	0.13	0.13												0.6			0.866667	0.8	0.6	0.68	0.6	0.7															0.16	0.07
[truncated: 111 more columns]

## Sheet: Fig 2b Raw Data
DMSO inj.	DMSO uninj.	4R inj.	4R uninj.		DMSO inj.	4R inj.	DMSO uninj.	4R uninj.
1.33333	0	0.666667	0		1.66667	0.666667	0	0
1.66667	0	0	0		1.33333	0.8	0	0
1.33333	0	1	0		1.66667	0.666667	0	0
2	0	1.33333	0		1.5	1	0	0
1.66667	0	0.666667	0		1.5	1	0	0
2	0	1.33333	0		1.33333	0.666667	0	0

## Sheet: Fig 2c Raw Data
DMSO inj.	DMSO uninj.	4R inj.	4R uninj.		DMSO inj.	4R inj.	DMSO uninj.	4R uninj.
2.46333	6.92333	5.31	7.39		4.6	6.125	7.44333	7.00667
2.8	6.85333	4.19	6.84333		4.6775	5.43	6.52333	6.83333
1.86333	7.04	4.09333	7.53667		3.81	4.44333	6.41	6.735
2.63667	6.77667	4.09333	7.00667		5.67	6.88333	7.43	7.11667
2.38333	7.5	5.75	7.29667		4.94	6.99333	6.97	7.3804
2.66333	7.33667	4.07	7.5		3.70833	5.6625	6.7725	7.32

## Sheet: Fig 2d Raw Data
DMSO inj.	DMSO uninj.	4R inj.	4R uninj.		DMSO inj.	4R inj.	DMSO uninj.	4R uninj.
0.13	0.6	0.32	0.733333		0.4	0.07	1	0.6
0.06	0.6	0.07	0.6		0.24	0.13	0.6	0.6
0.16	0.6	0.16	0.533333		0.1	0.16	0.6	1
0.06	0.733333	0.13	0.533333		0.24	0.24	0.866667	0.6
0.05	0.6	0.16	0.6		0.13	0.16	0.533333	0.533333
0.05	0.6	0.07	0.733333		0.16	0.16	0.6	0.6

## Sheet: Fig 2e Raw Data
DMSO inj.	DMSO uninj.	4R inj.	4R uninj.		DMSO inj.	4R inj.	DMSO uninj.	4R uninj.
1.33333	0	0.666667	0		1.66667	0.666667	0	0
1.66667	0	0	0		1.33333	0.8	0	0
1.33333	0	1	0		1.66667	0.666667	0	0
2	0	1.33333	0		1.5	1	0	0
1.66667	0	0.666667	0		1.5	1	0	0
2	0	1.33333	0		1.33333	0.666667	0	0

## Sheet: Fig 2f Raw Data
DMSO inj.	DMSO uninj.	4R inj.	4R uninj.		DMSO inj.	4R inj.	DMSO uninj.	4R uninj.
2.46333	6.92333	5.31	7.39		4.6	6.125	7.44333	7.00667
2.8	6.85333	4.19	6.84333		4.6775	5.43	6.52333	6.83333
1.86333	7.04	4.09333	7.53667		3.81	4.44333	6.41	6.735
2.63667	6.77667	4.09333	7.00667		5.67	6.88333	7.43	7.11667
2.38333	7.5	5.75	7.29667		4.94	6.99333	6.97	7.3804
2.66333	7.33667	4.07	7.5		3.70833	5.6625	6.7725	7.32

## Sheet: Fig 2g Raw Data
DMSO inj.	DMSO uninj.	4R inj.	4R uninj.		DMSO inj.	4R inj.	DMSO uninj.	4R uninj.
0.13	0.6	0.32	0.733333		0.4	0.07	1	0.6
0.06	0.6	0.07	0.6		0.24	0.13	0.6	0.6
0.16	0.6	0.16	0.533333		0.1	0.16	0.6	1
0.06	0.733333	0.13	0.533333		0.24	0.24	0.866667	0.6
0.05	0.6	0.16	0.6		0.13	0.16	0.533333	0.533333
0.05	0.6	0.07	0.733333		0.16	0.16	0.6	0.6

## Sheet: Fig 3b Raw Data
	DMSO															Uninjec.paw + DMSO															4R															Uninjec.paw + 4R
pre-drug	3.3	3.1	3.3	3.3	3.1	3.3										2	2	2	2	2	2										3.1	3.3	3.7	3.1	3.3	3.7										2	2	2	2
2-5 hrs	3.3	3.1	3.3	3.3	3.1	3.3										2	1.9	2	2	1.9	2										3.1	3.3	3.7	3.1	3.3	3.7										2	2	2	2
day 2	3.2	3	3.1	3.2	3	3.1										1.9	2	2	1.9	2	2										2.9	3	2.9	2.9	3	2.9										2	2	2	2
day 3	2.8	2.7	3	2.8	2.7	3										2	2	2	2	2	2										2.8	2.7	2.7	2.8	2.7	2.7										2	2	2	2
day 7	2.6	2.6	2.7	2.6	2.6	2.7										2	2	2	2	2	2										2.6	2.5	2.6	2.6	2.5	2.6										2	2	2	2
day 8	2.6	2.6	2.7	2.6	2.6	2.7										2	2	2	2	2	2										2.6	2.5	2.6	2.6	2.5	2.6										2	2	2	2
[truncated: 28 more columns]

[truncated: 10 more sheets: Fig 3c Raw Data, Fig 3f Raw Data, Fig 3g Raw Data, Fig 4b Raw Data, Fig 4c Raw Data, Fig 4d Raw Data, Fig 5c Raw Data, Fig 5d Raw Data, Fig 5e Raw Data, Fig 5h Raw Data]
